# Supplementary material for: Overexpression of OsFTL10 induces early flowering and improves drought tolerance in Oryza sativa L
Source: PeerJ. 2019 Feb 12;7:e6422. doi: 10.7717/peerj.6422 (PMC6376957; doi:10.7717/peerj.6422)
Supplement: Supplemental Information 1 — RNAs were extracted from different explants for qRT-PCR,each data was from three replicates. [file peerj-07-6422-s002.xls]

## Sheet: FTL10sim
RawData Table 1. OsFTL10 expression in different tissues
Sample Name	Target Name	RQ	RQ Min	RQ Max	RQ SD	Cт Mean	Cт SD	Automatic
immature leaf	FTL10	0.00135605	0.00123806	0.00148528	0.000123656	33.0065	0.32478	TRUE
mature leaf	FTL10	0.000768823	0.000616211	0.000959231	0.000171857	32.8555	0.301594	TRUE
stem	FTL10	0.000457022	0.000385037	0.000542465	7.88096e-05	34.4669	0.345358	TRUE
panicle	FTL10	0.000323515	0.000257794	0.000405992	7.42567e-05	34.1555	0.172111	TRUE
flower	FTL10	6.66127e-05	5.33618e-05	8.31542e-05	1.49264e-05	36.4874	0.20414	TRUE

## Sheet: origin
Block Type	96alum
Chemistry	SYBR_GREEN
Experiment File Name	G:\FTL10 6-29.eds
Experiment Run End Time	2012-06-29 12:11:23 下午 CST
Instrument Type	sds7500
Passive Reference	ROX
Well	Sample Name	Target Name	RQ	RQ Min	RQ Max	RQ SD					Cт	Cт Mean	Cт SD	Automatic
A1	immature leaf	Ubq									23.4755	23.4801	0.205014	TRUE
A2	immature leaf	Ubq									23.6874			TRUE
A3	immature leaf	Ubq									23.2775			TRUE
A4	immature leaf	FTL10	0.00135605	0.00123806	0.00148528	0.000123656					32.9214	33.0065	0.32478	TRUE
A5	immature leaf	FTL10									33.3654			TRUE
A6	immature leaf	FTL10									32.7327			TRUE
A7	mature leaf	Ubq									22.575	22.5105	0.295589	TRUE
A8	mature leaf	Ubq									22.7685			TRUE
A9	mature leaf	Ubq									22.188			TRUE
B1	mature leaf	FTL10	0.000768823	0.000616211	0.000959231	0.000171857					32.5748	32.8555	0.301594	TRUE
B2	mature leaf	FTL10									33.1744			TRUE
B3	mature leaf	FTL10									32.8175			TRUE
B4	stem	Ubq									23.4748	23.3715	0.100214	TRUE
B5	stem	Ubq									23.3648			TRUE
B6	stem	Ubq									23.2747			TRUE
B7	stem	FTL10	0.000457022	0.000385037	0.000542465	7.88096e-05					34.8488	34.4669	0.345358	TRUE
B8	stem	FTL10									34.3755			TRUE
B9	stem	FTL10									34.1765			TRUE
C1	panicle	Ubq									22.4535	22.5617	0.266967	TRUE
C2	panicle	Ubq									22.8657			TRUE
C3	panicle	Ubq									22.3658			TRUE
C4	panicle	FTL10	0.000323515	0.000257794	0.000405992	7.42567e-05					33.9748	34.1555	0.172111	TRUE
C5	panicle	FTL10									34.1744			TRUE
C6	panicle	FTL10									34.3175			TRUE
C7	flower	Ubq									22.6479	22.6136	0.15385	TRUE
C8	flower	Ubq									22.7474			TRUE
C9	flower	Ubq									22.4455			TRUE
D1	flower	FTL10	6.66127e-05	5.33618e-05	8.31542e-05	1.49264e-05					36.6473	36.4874	0.20414	TRUE
D2	flower	FTL10									36.2575			TRUE
D3	flower	FTL10									36.5574			TRUE
