# Supplementary material for: Overexpression of OsFTL10 induces early flowering and improves drought tolerance in Oryza sativa L
Source: PeerJ. 2019 Feb 12;7:e6422. doi: 10.7717/peerj.6422 (PMC6376957; doi:10.7717/peerj.6422)
Supplement: Supplemental Information 2 — RNAs were extracted from different explants for qRT-PCR,each data was from three replicates. [file peerj-07-6422-s003.xls]

## Sheet: Sheet3
Treatment with ABA
Sample Name	Target Name	RQ	RQ Min	RQ Max	RQ SD	Cт Mean	Cт SD	Automatic
0h	FT10	1	0.786334	1.27172		32.9947	0.279281	TRUE
1h	FT10	0.702112	0.545624	0.903483	0.0145616	32.3336	0.296296	TRUE
4h	FT10	1.74507	1.53351	1.98583	0.000211271	31.982	0.083943	TRUE
12h	FT10	1.49582	1.41116	1.58557	0.0337957	32.8249	0.0125435	TRUE
Treatment with GA3
Sample Name	Target Name	RQ	RQ Min	RQ Max	RQ SD	Cт Mean	Cт SD	Automatic
0h	FT10	1	0.681742	1.46683	0.394881	26.5294	0.341211	TRUE
1h	FT10	1.10598	0.996244	1.22779	0.115827	26.0909	0.0691567	TRUE
4h	FT10	0.727657	0.554717	0.954513	0.200503	26.3133	0.303829	TRUE
12h	FT10	11.3029	9.48433	13.4701	1.99543	23.1302	0.166228	TRUE
Treatment with mannitol
Sample Name	Target Name	RQ	RQ Min	RQ Max	RQ SD	Cт Mean	Cт SD	Automatic
0h	FT10	1	0.743689	1.34465	0.256311	33.3486	0.331649	TRUE
6h	FT10	3.89805	3.49803	4.34381	0.400022	31.1365	0.124433	TRUE
24h	FT10	0.511104	0.442335	0.590565	0.0687695	33.764	0.126832	TRUE
48h	FT10	1.11666	0.818144	1.5241	0.298518	32.1748	0.364582	TRUE
Treatment with IAA
Sample Name	Target Name	RQ	RQ Min	RQ Max	RQ SD	Cт Mean	Cт SD	Automatic
0h	FT10	1	0.882842	1.13271	0.117158	33.0901	0.136766	TRUE
0.5h	FT10	0.774718	0.538313	1.11494	0.236405	33.4207	0.427346	TRUE
1h	FT10	0.15826	0.095809	0.261418	0.0624508	34.1447	0.480762	TRUE
4h	FT10	0.506062	0.414919	0.617226	0.0911432	33.4366	0.231888	TRUE
Treatment with MeJA
Sample Name	Target Name	RQ	RQ Min	RQ Max		Cт Mean	Cт SD	Automatic
0h	FT10	1	0.948065	1.05478	0.0519352	32.9979	0.040676	TRUE
0.5h	FT10	0.725215	0.518068	1.01519	0.207147	33.4655	0.395179	TRUE
1h	FT10	1.43769	1.27707	1.61852	0.160626	31.9759	0.035517	TRUE
4h	FT10	0.529406	0.380166	0.737232	0.14924	33.3735	0.387705	TRUE
Treatment with NaCl
Sample Name	Target Name	RQ	RQ Min	RQ Max	RQ SD	Cт Mean	Cт SD	Automatic
0h	FT10	1	0.620937	1.61047	0.379063	34.2774	0.461819	TRUE
6h	FT10	1.45271	1.14122	1.84922	0.311489	33.9285	0.283094	TRUE
24h	FT10	0.982277	0.775094	1.24484	0.207184	33.9362	0.26306	TRUE
48h	FT10	0.966066	0.710974	1.31268	0.255091	33.3769	0.203753	TRUE
Treatment with NaCl
Sample Name	Target Name	RQ	RQ Min	RQ Max	RQ SD	Cт Mean	Cт SD	Automatic
0h	FT10	1	0.589383	1.69669	0.410617	34.7879	0.210421	TRUE
1h	FT10	1.92971	1.31581	2.83003	0.613901	33.5703	0.363782	TRUE
4h	FT10	1.14251	0.761823	1.71344	0.380692	34.3137	0.474342	TRUE
12h	FT10	1.71033	1.13706	2.57264	0.573276	34.1644	0.476863	TRUE
Treatment with BA
Sample Name	Target Name	RQ	RQ Min	RQ Max	RQSD	Cт Mean	Cт SD	Automatic
0h	FT10	1	0.897107	1.11469	0.102893	33.1456	0.145693	TRUE
0.5h	FT10	0.0749393	0.0697405	0.0805257	0.00519882	36.8457	0.100008	TRUE
1h	FT10	0.13524	0.11847	0.154383	0.0167693	35.398	0.207305	TRUE
4h	FT10	0.165798	0.158522	0.173409	0.0072765	35.0482	0.094415	TRUE
