# Supplementary material for: Overexpression of OsFTL10 induces early flowering and improves drought tolerance in Oryza sativa L
Source: PeerJ. 2019 Feb 12;7:e6422. doi: 10.7717/peerj.6422 (PMC6376957; doi:10.7717/peerj.6422)
Supplement: Supplemental Information 4 — RNAs were extracted from different explants for qRT-PCR,each data was from three replicates. [file peerj-07-6422-s005.xlsx]

## Sheet: DREB2A
RawData DREB2A expression under dought stress
Sample Name	Target Name	RQ	RQ Min	RQ Max	RQ SD		Cт	Cт Mean	Cт SD	Automatic
WT	DREB2A 0h	1	0.971441	1.0294	0.0285592		25.214	25.2541	0.0356686	TRUE
ox8	DREB2A 0h	1	0.943936	1.05939	0.0560641		25.1554	25.1091	0.0559275	TRUE
i5	DREB2A 0h	1	0.959646	1.04205	0.0403535		25.451	25.3268	0.156806	TRUE
WT	DREB2A 2h	2.29783	2.23529	2.36211	0.0625361		24.0657	24.0538	0.0732932	TRUE
ox8	DREB2A 2h	2.84725	2.46607	3.28734	0.381174		23.3117	23.5995	0.255504	TRUE
i5	DREB2A 2h	1.48636	1.34437	1.64334	0.141983		24.9781	24.755	0.228529	TRUE
WT	DREB2A 4h	4.9823	4.72684	5.25158	0.255467		22.945	22.9372	0.110409	TRUE
ox8	DREB2A 4h	5.64876	4.95662	6.43756	0.692143		22.3437	22.6111	0.234776	TRUE
i5	DREB2A 4h	3.75744	2.91868	4.83725	0.838764		23.0869	23.417	0.289066	TRUE
WT	DREB2A 8h	5.37772	4.91749	5.88101	0.460223		22.6851	22.8271	0.14703	TRUE
ox8	DREB2A 8h	10.3677	9.3501	11.496	1.01758		21.5135	21.7351	0.193645	TRUE
i5	DREB2A 8h	4.28921	3.61653	5.08701	0.672683		23.0014	23.2261	0.208541	TRUE
WT	DREB2A 24h	6.13258	5.43565	6.91887	0.696932		22.4349	22.6376	0.183036	TRUE
ox8	DREB2A 24h	12.4223	10.3813	14.8647	2.04104		21.2456	21.4742	0.262792	TRUE
i5	DREB2A 24h	2.61713	2.21187	3.09664	0.405259		23.9645	23.9388	0.145187	TRUE
WT	0 0h	1	0.971441	1.0294	0.0285592		25.214	25.2541	0.0356686	TRUE
WT	0 2h	2.29783	2.23529	2.36211	0.0625361		24.0657	24.0538	0.0732932	TRUE
WT	0 4h	4.9823	4.72684	5.25158	0.255467		22.945	22.9372	0.110409	TRUE
WT	0 8h	5.37772	4.91749	5.88101	0.460223		22.6851	22.8271	0.14703	TRUE
WT	0 24h	6.13258	5.43565	6.91887	0.696932		22.4349	22.6376	0.183036	TRUE
ox8	0 0h	1	0.943936	1.05939	0.0560641		25.1554	25.1091	0.0559275	TRUE
ox8	0 2h	2.84725	2.46607	3.28734	0.381174		23.3117	23.5995	0.255504	TRUE
ox8	0 4h	5.64876	4.95662	6.43756	0.692143		22.3437	22.6111	0.234776	TRUE
ox8	0 8h	10.3677	9.3501	11.496	1.01758		21.5135	21.7351	0.193645	TRUE
ox8	0 24h	12.4223	10.3813	14.8647	2.04104		21.2456	21.4742	0.262792	TRUE
i5	0 0h	1	0.959646	1.04205	0.0403535		25.451	25.3268	0.156806	TRUE
i5	0 2h	1.48636	1.34437	1.64334	0.141983		24.9781	24.755	0.228529	TRUE
i5	0 4h	3.75744	2.91868	4.83725	0.838764		23.0869	23.417	0.289066	TRUE
i5	0 8h	4.28921	3.61653	5.08701	0.672683		23.0014	23.2261	0.208541	TRUE
i5	0 24h	2.61713	2.21187	3.09664	0.405259		23.9645	23.9388	0.145187	TRUE

## Sheet: bZIP23
Rawdata bZip23 expression under drought stress
	Sample Name	Target Name	RQ	RQ Min	RQ Max	RQ SD		Cт	Cт Mean	Cт SD	Automatic
	WT	bZIP23 0h	1	0.907162	1.10234	0.0928379		24.3761	24.4844	0.0947697	TRUE
	ox8	bZIP23 0h	1	0.792315	1.26212	0.207685		24.4899	24.5807	0.165946	TRUE
	i5	bZIP23 0h	1	0.798095	1.25298	0.201905		24.0866	24.2061	0.155293	TRUE
	WT	bZIP23 2h	2.23767	1.8314	2.73407	0.40627		23.0579	23.3224	0.24166	TRUE
	ox8	bZIP23 2h	2.39751	1.67769	3.42617	0.719819		23.3473	23.3191	0.105084	TRUE
	i5	bZIP23 2h	1.61862	1.32959	1.97047	0.289024		23.7246	23.7765	0.19121	TRUE
	WT	bZIP23 4h	6.11325	5.42712	6.88614	0.686137		21.8483	21.8725	0.149825	TRUE
	ox8	bZIP23 4h	6.52373	4.84716	8.78021	1.67657		21.9606	21.875	0.0778704	TRUE
	i5	bZIP23 4h	3.65796	2.52478	5.29973	1.13318		22.4576	22.6002	0.139562	TRUE
	WT	bZIP23 8h	13.8955	12.2046	15.8206	1.69086		20.5739	20.6878	0.16112	TRUE
	ox8	bZIP23 8h	16.9002	12.1305	23.5454	4.76972		20.4135	20.5017	0.0807945	TRUE
	i5	bZIP23 8h	8.14083	5.85377	11.3214	2.28706		21.3614	21.4461	0.0774875	TRUE
	WT	bZIP23 24h	13.7386	12.32	15.3205	1.41855		20.8349	20.7042	0.189511	TRUE
	ox8	bZIP23 24h	17.2255	15.0598	19.7027	2.1657		20.5456	20.4742	0.231218	TRUE
	i5	bZIP23 24h	7.45969	6.25601	8.89497	1.20368		21.5645	21.5721	0.193577	TRUE
		bZIP23
	WT	0	1	0.907162	1.10234	0.0928379		24.3761	24.4844	0.0947697	TRUE
	WT	2	2.23767	1.8314	2.73407	0.40627		23.0579	23.3224	0.24166	TRUE
	WT	4	6.11325	5.42712	6.88614	0.686137		21.8483	21.8725	0.149825	TRUE
	WT	8	13.8955	12.2046	15.8206	1.69086		20.5739	20.6878	0.16112	TRUE
	WT	24	13.7386	12.32	15.3205	1.41855		20.8349	20.7042	0.189511	TRUE
	ox8	0	1	0.792315	1.26212	0.207685		24.4899	24.5807	0.165946	TRUE
	ox8	2	2.39751	1.67769	3.42617	0.719819		23.3473	23.3191	0.105084	TRUE
	ox8	4	6.52373	4.84716	8.78021	1.67657		21.9606	21.875	0.0778704	TRUE
	ox8	8	16.9002	12.1305	23.5454	4.76972		20.4135	20.5017	0.0807945	TRUE
	ox8	24	17.2255	15.0598	19.7027	2.1657		20.5456	20.4742	0.231218	TRUE
	i5	0	1	0.798095	1.25298	0.201905		24.0866	24.2061	0.155293	TRUE
	i5	2	1.61862	1.32959	1.97047	0.289024		23.7246	23.7765	0.19121	TRUE
	i5	4	3.65796	2.52478	5.29973	1.13318		22.4576	22.6002	0.139562	TRUE
	i5	8	8.14083	5.85377	11.3214	2.28706		21.3614	21.4461	0.0774875	TRUE
	i5	24	7.45969	6.25601	8.89497	1.20368		21.5645	21.5721	0.193577	TRUE

## Sheet: SNAC1
Rawdata SNAC1 expression under drought stress
Sample Name	Target Name	RQ	RQ Min	RQ Max	RQ SD		Cт	Cт Mean	Cт SD	Automatic
WT	SNAC1 0h	1	0.884951	1.13001	0.115049		24.7203	24.7271	0.175718	TRUE
ox8	SNAC1 0h	1	0.808311	1.23715	0.191689		24.5297	24.5551	0.127703	TRUE
i5	SNAC1 0h	1	0.720966	1.38703	0.279034		24.8411	24.8796	0.0891078	TRUE
WT	SNAC1 2h	2.36123	2.18412	2.5527	0.177112		23.6908	23.4876	0.182405	TRUE
ox8	SNAC1 2h	2.97176	2.41354	3.65909	0.558222		22.9122	22.9838	0.151946	TRUE
i5	SNAC1 2h	1.43956	0.910234	2.2767	0.529324		24.5176	24.354	0.188045	TRUE
WT	SNAC1 4h	4.95035	4.49503	5.45179	0.455319		22.692	22.4196	0.240984	TRUE
ox8	SNAC1 4h	5.3319	4.68048	6.07399	0.651419		22.1474	22.1405	0.156679	TRUE
i5	SNAC1 4h	3.49746	2.33744	5.23317	1.16002		23.1623	23.0733	0.0804885	TRUE
WT	SNAC1 8h	5.24934	4.7353	5.81919	0.514046		22.3192	22.335	0.132208	TRUE
ox8	SNAC1 8h	6.88934	6.30632	7.52626	0.583023		21.7033	21.7707	0.181892	TRUE
i5	SNAC1 8h	3.94421	2.48621	6.25723	1.458		23.0884	22.8999	0.170865	TRUE
WT	SNAC1 24h	5.99095	5.20712	6.89277	0.783831		22.1307	22.1443	0.203366	TRUE
ox8	SNAC1 24h	8.89297	7.95061	9.94703	0.942362		21.3801	21.4024	0.135796	TRUE
i5	SNAC1 24h	2.45358	1.44209	4.17455	1.01149		23.8831	23.5847	0.286986	TRUE
WT	0	1	0.884951	1.13001	0.115049		24.7203	24.7271	0.175718	TRUE
WT	2	2.36123	2.18412	2.5527	0.177112		23.6908	23.4876	0.182405	TRUE
WT	4	4.95035	4.49503	5.45179	0.455319		22.692	22.4196	0.240984	TRUE
WT	8	5.24934	4.7353	5.81919	0.514046		22.3192	22.335	0.132208	TRUE
WT	24	5.99095	5.20712	6.89277	0.783831		22.1307	22.1443	0.203366	TRUE
ox8	0	1	0.808311	1.23715	0.191689		24.5297	24.5551	0.127703	TRUE
ox8	2	2.97176	2.41354	3.65909	0.558222		22.9122	22.9838	0.151946	TRUE
ox8	4	5.3319	4.68048	6.07399	0.651419		22.1474	22.1405	0.156679	TRUE
ox8	8	6.88934	6.30632	7.52626	0.583023		21.7033	21.7707	0.181892	TRUE
ox8	24	8.89297	7.95061	9.94703	0.942362		21.3801	21.4024	0.135796	TRUE
i5	0	1	0.720966	1.38703	0.279034		24.8411	24.8796	0.0891078	TRUE
i5	2	1.43956	0.910234	2.2767	0.529324		24.5176	24.354	0.188045	TRUE
i5	4	3.49746	2.33744	5.23317	1.16002		23.1623	23.0733	0.0804885	TRUE
i5	8	3.94421	2.48621	6.25723	1.458		23.0884	22.8999	0.170865	TRUE
i5	24	2.45358	1.44209	4.17455	1.01149		23.8831	23.5847	0.286986	TRUE
